# Supplementary material for: Addressing Unmet Medical Needs in Drug Development: Assessment and Implications for Regulatory and Clinical Development Strategies
Source: J Mark Access Health Policy. 2026 Mar 9;14(1):15. doi: 10.3390/jmahp14010015 (PMC13027914; doi:10.3390/jmahp14010015)
Supplement: Supplementary file 1 [file jmahp-14-00015-s001.zip]

Archive with 5 entries (4 files):
- Supplementary Materials/
- Supplementary Materials/.DS_Store
- Supplementary Materials/S1 - Interview guide.pdf
- Supplementary Materials/S2 - Codes Interviews.pdf
- Supplementary Materials/S3 - Key ideas interviews.pdf
